# Supplementary material for: Postoperative Delirium and Cognitive Dysfunction after General and Regional Anesthesia: A Systematic Review and Meta-Analysis
Source: J Clin Med. 2023 May 18;12(10):3549. doi: 10.3390/jcm12103549 (PMC10219265; doi:10.3390/jcm12103549)
Supplement: Supplementary file 1 [file jcm-12-03549-s001.zip]

Archive with 1 entries (1 files):
- jcm-2373222-supplementary.pdf
